# Supplementary material for: Fibrin-Targeted Nanoparticles for Finding, Visualizing and Characterizing Blood Clots in Acute Ischemic Stroke
Source: Pharmaceutics. 2022 Oct 10;14(10):2156. doi: 10.3390/pharmaceutics14102156 (PMC9606925; doi:10.3390/pharmaceutics14102156)
Supplement: Supplementary file 1 [file pharmaceutics-14-02156-s001.zip]

Archive with 1 entries (1 files):
- pharmaceutics-1938905-supplementary.pdf
